# Supplementary material for: Autophagy enhances the replication of Peste des petits ruminants virus and inhibits caspase-dependent apoptosis in vitro
Source: Virulence. 2018 Aug 1;9(1):1176–94. doi: 10.1080/21505594.2018.1496776 (PMC6086290; doi:10.1080/21505594.2018.1496776)
Supplement: Supplemental Material [file kvir-09-01-1496776-s001.zip]

Archive with 3 entries (3 files):
- Supplementary Fig.S1.tif
- Supplementary Fig.S2.tif
- Supplementary Fig.S3.tif
